# Supplementary material for: Genetic Diversity and Population Structure of Largefin Longbarbel Catfish (Hemibagrus macropterus) Inferred by mtDNA and Microsatellite DNA Markers
Source: Animals (Basel). 2025 Mar 8;15(6):770. doi: 10.3390/ani15060770 (PMC11939597; doi:10.3390/ani15060770)
Supplement: Supplementary file 1 [file animals-15-00770-s001.zip]

Archive with 1 entries (1 files):
- animals-3470426-supplementary.pdf
